# Supplementary material for: TNF-α and IGF1 modify the microRNA signature in skeletal muscle cell differentiation
Source: Cell Commun Signal. 2015 Jan 29;13:4. doi: 10.1186/s12964-015-0083-0 (PMC4325962; doi:10.1186/s12964-015-0083-0)
Supplement: Additional file 1: — (Microsoft excel document): miRNA signatures of myoblast differentiation and TNF-α or IGF1 treatment. Differential miRNA expression is depicted as deltadelta Cq or log2 (signal intensity) for (A) murine and (B) human miRNA expression profiling by qPCR or microarrays, respectively. Results with p-values <0.05 and regulation >2-fold are depicted in bold. Bold miRNAs indicate cross-platform validation which means that at least one of the treatment effects was validated (significant and >2-fold regulation) on both platforms. One black circle indicates miRNAs detected among the 25% most expressed, two black circles mark miRNAs among the 15% most expressed miRNAs in at least one of the treatment groups on the qPCR array. Some miRNAs are not present on one of the platforms which is indicated by a dash. Some miRNAs could not be detected (n.d.) although present on the platform. Comments or references in parentheses indicate that the information applies to an isoform of the respective miRNA or the corresponding 3p- or 5p-strand instead of the miRNA indicated in the table. Lacking references indicate that, to the best of our knowledge, there was no previous report of differential miRNA expression during skeletal muscle differentiation, TNF-α or IGF1 treatment of skeletal myoblasts or myotubes or in pathological skeletal muscle conditions. [file 12964_2015_83_MOESM1_ESM.xlsx]

## Sheet: Supplementary material 1 A, B
Additional material 1 A
		qPCR Array				Microarray				Literature
murine miRNA (mmu-miR)		Differentiation ΔΔCt	TNFα ΔΔCt	IGF1 ΔΔCt		Differentiation log2	TNFα log2	IGF1 log2		Differentiation	muscle pathology	Reference
1a-3p		0.646448	-0.748119	0.61348		1.84734	-0.786534	0.268896		up	down: TWEAK	[1–3]
7b-5p		-1.56558	0.574969	1.17132		-0.505957	0.602687	0.30743		(pro)		([4])
125b-2-3p		1.95953	-0.933534	-0.665053		n.d.	n.d.	n.d.		(down)		([4,5,6])
125b-1-3p		-1.3759	-0.079277	-0.0120363		n.d.	n.d.	n.d.		(down)		([4,5,6])
128-3p		0.140799	-0.157913	-0.107548		1.0331	-0.322479	0.294514		up	up: muscular dystrophy	[7,8]
129-5p		-2.35763	-0.58652	0.0691635		n.d.	n.d.	n.d.				[9]
133a-3p	●●	1.1334	-0.280533	-0.100835		2.08378	-0.49241	0.29241		up	down: TWEAK	[1–3]
133a-5p		n.d.	n.d.	n.d.		3.44207	-0.761746	0.502553		up		[1,2]
133b-3p	●●	2.74224	-0.642183	0.167348		2.41675	-0.529824	0.366862		up	down: TWEAK	[2,3]
135a-1-3p		0.590717	0.524988	0.086992		1.18314	-0.625847	-0.103293		(down)	(down: DMD)	([10,11])
136-5p		-1.39044	2.05982	0.693726		n.d.	n.d.	n.d.			up: muscular dystrophy	[7]
137-3p		1.2945	-1.95196	-0.578746		n.d.	n.d.	n.d.
139-5p		1.12509	-0.768733	0.973681		1.33534	-0.406337	0.590309		up		[12] [13]
146a-5p		0.0185604	3.57213	-1.20899		n.d.	n.d.	n.d.		anti	up: TWEAK; myositis; muscle disorders	[3,14–16]
148a-3p		-0.318831	-0.286178	-1.13638		0.224982	-0.539837	0.094199			up: muscle disorders	[7,14]
188-3p		0.278015	1.79715	4.66563		1.00327	-0.426657	0.156509				[17]
200a-3p		-0.460665	-1.02583	-10.2765		n.d.	n.d.	n.d.
202-3p		-4.11721	5.62543	4.43071		-1.23817	1.22793	-0.0738531
206-3p	●●	2.55361	-0.313613	0.0591033		2.48363	-0.261989	0.477926		up		[1,18]
223-3p		-1.32481	0.27541	0.495554		n.d.	n.d.	n.d.		pro	up: muscle disorders	[4,11,14]
27b-5p		1.52933	-0.0678404	-0.165187		n.d.	n.d.	n.d.		(up)		([8])
322-3p	●	2.47585	-1.33034	-0.0894474		1.83289	-1.04625	0.206859
322-5p	●	1.43517	-0.987937	0.193529		1.72237	-1.03318	0.278223		up	up: TWEAK; dexamethasone	[3,19,20]
330-3p		-0.718862	-2.21161	-5.97957		2.70569	-0.953786	0.0207894		(down)		([21])
33-3p		1.24952	-0.358847	-0.640703		1.92909	-1.16194	0.124319			(down: myotonic dystrophy type-1)	([22])
335-3p	●●	2.46366	-0.860271	-0.0429686		2.70569	-0.953786	0.0207894		up		[21]
335-5p	●●	1.57301	-1.20292	-0.00858579		1.92909	-1.16194	0.124319			up: muscle disorders	[11,14,22]
344-3p		-1.56755	-1.22717	0.133901		n.d.	n.d.	n.d.
351-5p		2.13424	-0.755512	0.678279		2.27657	-0.878003	0.35971		up	up: dexamethasone	[20,23]
363-3p		-0.286719	0.74956	1.9011		n.d.	n.d.	n.d.
376b-5p		1.67181	-0.962512	-0.0227052		n.d.	n.d.	n.d.
384-5p		1.81958	1.18715	-3.06578		n.d.	n.d.	n.d.
409-3p		1.5651	-1.75656	-0.624282		n.d.	n.d.	n.d.
434-5p		0.77563	-2.1088	0.286192		n.d.	n.d.	n.d.			down: aged muscle	[24]
450a-5p		0.656769	-1.00761	0.311926		1.18605	-1.22124	0.286206				[21]
450b-3p		-	-	-		1.18256	-0.864114	0.46997
450b-5p		-0.805442	-1.41522	-0.0766413		1.22652	-1.28031	0.666588				[17]
451a		-5.22255	-4.34307	1.21911		n.d.	n.d.	n.d.		down	up: aged muscle	[8,25]
468-3p		n.d.	n.d.	n.d.		-0.812763	-1.38296	-2.04654			up: aged muscle	[24]
483-3p	●	2.62964	0.370543	0.172438		0.636062	0.368044	0.330091		pro		[4]
486-5p	●	0.998527	0.11875	0.353495		n.d.	n.d.	n.d.		pro	down: DMD	[4,26]
497-5p	●	-1.23956	0.164411	-0.511414		-0.542214	0.148559	0.0134833		down	up: muscle disorder	[12,14]
499-5p		-0.141975	-1.89922	0.382542		1.24496	-1.40315	0.246556		down		[21]
500-3p		0.543295	0.178889	0.23501		0.975571	-0.26328	0.0426497		up		[8]
501-3p		1.07459	0.0449893	-0.161974		1.1096	-0.347201	0.0485087		pro		[4]
501-5p		1.34482	0.115033	-0.158123		n.d.	n.d.	n.d.		up	up: muscle disorder	[8,14]
503-3p		2.38061	-0.771369	0.255142		n.d.	n.d.	n.d.		up	up: dexamethasone	[20]
503-5p		1.38339	-1.33354	-0.00351002		2.33953	-1.69938	0.148196		up	up: dexamethasone; diabetes	[8,19,20,27]
542-3p		1.26196	-1.50331	0.208988		2.57192	-2.366	-0.736095
542-5p		0.647217	-0.677468	0.291442		1.18664	-0.825661	0.339656			up: aged muscle	[24]
671-3p		-1.0511	0.739918	0.385166		n.d.	n.d.	n.d.
680		-0.676079	1.25962	1.90229		0.487598	-0.528097	-0.396673				[28]
682		-1.01176	1.91246	-1.7458		n.d.	n.d.	n.d.		down		[21]
697		-0.452772	-1.00651	-1.44653		-1.38995	1.37247	-0.0678636
721		0.0721656	1.88797	0.337735		0.625254	-0.553848	-0.402179				[28]
874-3p		n.d.	n.d.	n.d.		1.14196	-0.898559	-0.248783
875-5p		0.348931	1.30235	0.167078		n.d.	n.d.	n.d.
877-5p		0.00164172	0.727755	0.180171		1.07146	-1.0395	-0.221194
878-3p		0.638082	-0.0402877	-0.30607		-1.12661	1.11864	0.0203771
98-5p		-1.32244	0.615225	0.768626		0.211171	-0.142873	0.10111		up; down; anti	up: TWEAK; aging	[3,4,8,21,29]
1904		-	-	-		-1.0519	1.08272	-0.00727959
3107-5p		-	-	-		1.18981	0.084907	0.230796
Additional material 1 B
		TLDA				Agilent				Literature
human miRNA (hsa-miR)		Differentiation ΔΔCt	TNFα ΔΔCt			Differentiation log2	TNFα log2			Differentiation	muscle pathology	Reference
1		2.04175	-0.206442			1.05068	-1.05747			up	down; TWEAK	[1–3]
10a		-0.393043	1.11024			-0.0518498	-0.013334				down: insulin resistance	[30,31]
100-3p		n.d.	n.d.			-0.523949	1.13961			(pro)		([4,7,14,32])
133a-3p		1.21691	-0.809246			1.32801	-1.28366			up	down: TWEAK	[1,3]
133b	●●	2.30916	-3.23378			1.8767	-2.01534			up	down: TWEAK	[2,3]
135a-3p		-	-			-1.91746	-0.505071			(down)	down: DMD	([10,11])
149-5p		0.653067	-1.57181			0.355623	-0.517351					[17]
15a-5p		0.238784	1.65871			0.0389688	0.025624			up	up: aged muscle; down: insulin resistent muscle	[8,25,30]
155-5p		-0.776451	1.37769			-0.203927	1.43559			anti	up: TNF in rheumatoid athritis; muscle disorders	[8,14,33]
188-5p		-	-			-1.14302	-0.255759					([17])
198		1.09067	-2.05134			n.d.	n.d.
20b-5p		-0.866112	1.01874			-0.00263274	-0.0144525			down	down: muscular dystrophy	[12,32]
206	●●	2.19222	-2.11337			2.02437	-2.11645			up		[1,18]
216a-5p	●●	-4.42212	5.47906			n.d.	n.d.					[9]
218-5p		0.813936	2.42051			0.178384	2.37941					[9]
299-5p		2.18043	-0.849239			0.309822	-0.216475				up: muscle disorders	[14]
345-5p		0.301089	0.0624948			-1.5154	0.445862
362-5p		0.691766	-1.40545			n.d.	n.d.			up	up: muscle disorders	[8,14,32]
433	●	2.68166	-2.14391			n.d.	n.d.			up		[34]
449b-5p	●	1.39342	-1.30168			n.d.	n.d.					[17]
450b-5p		-	-			0.491413	-1.26276
451a		n.d.	n.d.			-2.57985	0.117526			down	up: aged muscle	[8,25]
494		n.d.	n.d.			-1.62856	-0.243026				up: DMD	[11]
497-5p		0.0682811	-1.19679			-0.00991534	0.169736				up: muscular dystrophy	[14]
513a-5p		n.d.	n.d.			-1.2394	-0.821957
513b		-	-			-0.985262	-0.433296
520b		n.d.	n.d.			-1.48839	-0.501595
520e		n.d.	n.d.			-0.963416	-0.46538
572		0.111971	-0.16907			-1.23625	-0.252198
575		n.d.	n.d.			-1.7891	-0.00805348					[17]
629-3p		-	-			-1.66862	-1.18882			pro		[4]
630		n.d.	n.d.			-1.27382	0.291702
638		-	-			-1.18123	-0.295134
923		-	-			-1.07926	-0.0906031
940		-	-			-1.05811	-0.653375			pro		[4]
95		-1.3075	0.546244			0.194757	-0.263369
99a-5p	●●	-0.462594	1.15424			-0.032408	-0.0161095
References
1.	Rao PK, Kumar RM, Farkhondeh M, Baskerville S, Lodish HF: Myogenic factors that regulate expression of muscle-specific microRNAs. Proc. Natl. Acad. Sci. U.S.A. 2006, 103:8721-8726.
2.	Chen J, Mandel EM, Thomson JM, Wu Q, Callis TE, Hammond SM, Conlon FL, Wang D: The role of microRNA-1 and microRNA-133 in skeletal muscle proliferation and differentiation. Nat. Genet. 2006, 38:228-233.
3.	Panguluri SK, Bhatnagar S, Kumar A, McCarthy JJ, Srivastava AK, Cooper NG, Lundy RF, Kumar A: Genomic profiling of messenger RNAs and microRNAs reveals potential mechanisms of TWEAK-induced skeletal muscle wasting in mice. PLoS ONE 2010, 5:e8760.
4.	Polesskaya A, Degerny C, Pinna G, Maury Y, Kratassiouk G, Mouly V, Morozova N, Kropp J, Frandsen N, Harel-Bellan A: Genome-Wide Exploration of miRNA Function in Mammalian Muscle Cell Differentiation. PLoS ONE 2013, 8:e71927.
5.	Ge Y, Sun Y, Chen J: IGF-II is regulated by microRNA-125b in skeletal myogenesis. J. Cell Biol. 2011, 192:69-81.
6.	Tripathi AK, Patel AK, Shah RK, Patel AB, Shah TM, Bhatt VD, Joshi CG: Transcriptomic dissection of myogenic differentiation signature in caprine by RNA-Seq. Mech. Dev. 2014.
7.	Sylvius N, Bonne G, Straatman K, Reddy T, Gant TW, Shackleton S: MicroRNA expression profiling in patients with lamin A/C-associated muscular dystrophy. FASEB J. 2011, 25:3966-3978.
8.	Dmitriev P, Barat A, Polesskaya A, O'Connell MJ, Robert T, Dessen P, Walsh TA, Lazar V, Turki A, Carnac G, Laoudj-Chenivesse D, Lipinski M, Vassetzky YS: Simultaneous miRNA and mRNA transcriptome profiling of human myoblasts reveals a novel set of myogenic differentiation-associated miRNAs and their target genes. BMC Genomics 2013, 14:265.
9.	Siengdee P, Trakooljul N, Murani E, Schwerin M, Wimmers K, Ponsuksili S: Transcriptional profiling and miRNA-dependent regulatory network analysis of longissimus dorsi muscle during prenatal and adult stages in two distinct pig breeds. Anim. Genet. 2013, 44:398-407.
10.	Agarwal P, Srivastava R, Srivastava AK, Ali S, Datta M: miR-135a targets IRS2 and regulates insulin signaling and glucose uptake in the diabetic gastrocnemius skeletal muscle. Biochim. Biophys. Acta 2013, 1832:1294-1303.
11.	Greco S, Simone M de, Colussi C, Zaccagnini G, Fasanaro P, Pescatori M, Cardani R, Perbellini R, Isaia E, Sale P, Meola G, Capogrossi MC, Gaetano C, Martelli F: Common micro-RNA signature in skeletal muscle damage and regeneration induced by Duchenne muscular dystrophy and acute ischemia. FASEB J. 2009, 23:3335-3346.
12.	Marzi MJ, Puggioni, Eleonora M R, Dall'Olio V, Bucci G, Bernard L, Bianchi F, Crescenzi M, Di Fiore, Pier Paolo, Nicassio F: Differentiation-associated microRNAs antagonize the Rb-E2F pathway to restrict proliferation. J. Cell Biol. 2012, 199:77-95.
13.	Shen K, Liang Q, Xu K, Cui D, Jiang L, Yin P, Lu Y, Li Q, Liu J: MiR-139 inhibits invasion and metastasis of colorectal cancer by targeting the type I insulin-like growth factor receptor. Biochem. Pharmacol. 2012, 84:320-330.
14.	Eisenberg I, Eran A, Nishino I, Moggio M, Lamperti C, Amato AA, Lidov HG, Kang PB, North KN, Mitrani-Rosenbaum S, Flanigan KM, Neely LA, Whitney D, Beggs AH, Kohane IS, Kunkel LM: Distinctive patterns of microRNA expression in primary muscular disorders. Proc. Natl. Acad. Sci. U.S.A. 2007, 104:17016-17021.
15.	Zhu W, Streicher K, Shen N, Higgs BW, Morehouse C, Greenlees L, Amato AA, Ranade K, Richman L, Fiorentino D, Jallal B, Greenberg SA, Yao Y: Genomic signatures characterize leukocyte infiltration in myositis muscles. BMC Med Genomics 2012, 5:53.
16.	Kuang W, Tan J, Duan Y, Duan J, Wang W, Jin F, Jin Z, Yuan X, Liu Y: Cyclic stretch induced miR-146a upregulation delays C2C12 myogenic differentiation through inhibition of Numb. Biochem. Biophys. Res. Commun. 2009, 378:259-263.
17.	Shi H, Xu J, Zhang G, Xu L, Li C, Wang L, Zhao Z, Jiang W, Guo Z, Li X: Walking the interactome to identify human miRNA-disease associations through the functional link between miRNA targets and disease genes. BMC Syst Biol 2013, 7:101.
18.	Kim HK, Lee YS, Sivaprasad U, Malhotra A, Dutta A: Muscle-specific microRNA miR-206 promotes muscle differentiation. J. Cell Biol. 2006, 174:677-687.
19.	Sarkar S, Dey BK, Dutta A: MiR-322/424 and -503 are induced during muscle differentiation and promote cell cycle quiescence and differentiation by down-regulation of Cdc25A. Mol. Biol. Cell 2010, 21:2138-2149.
20.	Shen H, Liu T, Fu L, Zhao S, Fan B, Cao J, Li X: Identification of microRNAs involved in dexamethasone-induced muscle atrophy. Mol. Cell. Biochem. 2013, 381:105-113.
21.	Chen Y, Gelfond J, McManus LM, Shireman PK: Temporal microRNA expression during in vitro myogenic progenitor cell proliferation and differentiation: regulation of proliferation by miR-682. Physiol. Genomics 2011, 43:621-630.
22.	Perbellini R, Greco S, Sarra-Ferraris G, Cardani R, Capogrossi MC, Meola G, Martelli F: Dysregulation and cellular mislocalization of specific miRNAs in myotonic dystrophy type 1. Neuromuscul. Disord. 2011, 21:81-88.
23.	Chen Y, Melton DW, Gelfond, Jonathan A L, McManus LM, Shireman PK: MiR-351 transiently increases during muscle regeneration and promotes progenitor cell proliferation and survival upon differentiation. Physiol. Genomics 2012, 44:1042-1051.
24.	Hamrick MW, Herberg S, Arounleut P, He H, Shiver A, Qi R, Zhou L, Isales CM, Mi Q: The adipokine leptin increases skeletal muscle mass and significantly alters skeletal muscle miRNA expression profile in aged mice. Biochem. Biophys. Res. Commun. 2010, 400:379-383.
25.	Mercken EM, Majounie E, Ding J, Guo R, Kim J, Bernier M, Mattison J, Cookson MR, Gorospe M, Cabo R de, Abdelmohsen K: Age-associated miRNA alterations in skeletal muscle from rhesus monkeys reversed by caloric restriction. Aging (Albany NY) 2013, 5:692-703.
26.	Alexander MS, Casar JC, Motohashi N, Myers JA, Eisenberg I, Gonzalez RT, Estrella EA, Kang PB, Kawahara G, Kunkel LM: Regulation of DMD pathology by an ankyrin-encoded miRNA. Skelet Muscle 2011, 1:27.
27.	Caporali A, Meloni M, Völlenkle C, Bonci D, Sala-Newby GB, Addis R, Spinetti G, Losa S, Masson R, Baker AH, Agami R, Le Sage C, Condorelli G, Madeddu P, Martelli F, Emanueli C: Deregulation of microRNA-503 contributes to diabetes mellitus-induced impairment of endothelial function and reparative angiogenesis after limb ischemia. Circulation 2011, 123:282-291.
28.	Huang T, Zhu M, Li X, Zhao S: Discovery of porcine microRNAs and profiling from skeletal muscle tissues during development. PLoS ONE 2008, 3:e3225.
29.	Drummond MJ, McCarthy JJ, Sinha M, Spratt HM, Volpi E, Esser KA, Rasmussen BB: Aging and microRNA expression in human skeletal muscle: a microarray and bioinformatics analysis. Physiol. Genomics 2011, 43:595-603.
30.	Chen G, Lian W, Wang G, Wang S, Yang Y, Zhao Z: Altered microRNA expression in skeletal muscle results from high-fat diet-induced insulin resistance in mice. Mol Med Rep 2012, 5:1362-1368.
31.	Gu L, Xu T, Huang W, Xie M, Sun S, Hou S: Identification and Profiling of MicroRNAs in the Embryonic Breast Muscle of Pekin Duck. PLoS ONE 2014, 9:e86150.
32.	Dmitriev P, Stankevicins L, Ansseau E, Petrov A, Barat A, Dessen P, Robert T, Turki A, Lazar V, Labourier E, Belayew A, Carnac G, Laoudj-Chenivesse D, Lipinski M, Vassetzky YS: Defective Regulation of miRNAs Target Genes in Myoblasts from Facioscapulohumeral Dystrophy Patients. J. Biol. Chem. 2013.
33.	Sheedy FJ, O'Neill, L A J: Adding fuel to fire: microRNAs as a new class of mediators of inflammation. Ann. Rheum. Dis. 2008, 67 Suppl 3:iii50-5.
34.	Snyder CM, Rice AL, Estrella NL, Held A, Kandarian SC, Naya FJ: MEF2A regulates the Gtl2-Dio3 microRNA mega-cluster to modulate WNT signaling in skeletal muscle regeneration. Development 2013, 140:31-42.
