# Supplementary material for: TNF-α and IGF1 modify the microRNA signature in skeletal muscle cell differentiation
Source: Cell Commun Signal. 2015 Jan 29;13:4. doi: 10.1186/s12964-015-0083-0 (PMC4325962; doi:10.1186/s12964-015-0083-0)
Supplement: Additional file 4: — (Microsoft excel document): Functional annotation and enrichment of predicted miRNA targets in KEGG, Reactome, Biocarta, Pathway Interaction Database, or gene ontology term molecular function. Predicted targets of (A) human and (B) murine miRNAs associated with myogenic differentiation, TNF-α or IGF1 response and their enrichment in specific pathways and functional annotations based on different databases and terms. [file 12964_2015_83_MOESM4_ESM.xlsx]

## Sheet: diff pathway summary
Additional material 4 A
Human skeletal muscle cell differentiation pathway ranking summary
Category	Term	Total Genes of the Term	Union Targets in the Term	Union miRNAs in the Term	Score
REACTOME	DEVELOPMENTAL_BIOLOGY	494	186	27	2.534
REACTOME	AXON_GUIDANCE	266	124	27	2.409
REACTOME	SIGNALLING_BY_NGF	221	111	25	2.295
GO_MOLECULAR_FUNCTION_TIER2	PROTEIN_BINDING_TRANSCRIPTION_FACTOR_ACTIVITY	369	143	28	2.167
KEGG	PATHWAYS_IN_CANCER	325	142	26	2.16
REACTOME	L1CAM_INTERACTIONS	94	56	25	1.841
REACTOME	NGF_SIGNALLING_VIA_TRKA_FROM_THE_PLASMA_MEMBRANE	136	67	24	1.839
REACTOME	HEMOSTASIS	467	158	27	1.738
KEGG	NEUROTROPHIN_SIGNALING_PATHWAY	127	66	25	1.734
PATHWAY_INTERACTION_DATABASE	ERBB1_DOWNSTREAM_SIGNALING	106	55	24	1.719
PATHWAY_INTERACTION_DATABASE	PDGFR-BETA_SIGNALING_PATHWAY	126	63	25	1.679
PATHWAY_INTERACTION_DATABASE	SIGNALING_EVENTS_MEDIATED_BY_HEPATOCYTE_GROWTH_FACTOR_RECEPTOR_(C-MET)	77	41	25	1.663
BIOCARTA	BIOCARTA_MAPK_PATHWAY	87	49	24	1.659
KEGG	AXON_GUIDANCE	129	62	24	1.658
PATHWAY_INTERACTION_DATABASE	REGULATION_OF_NUCLEAR_SMAD2_3_SIGNALING	82	42	25	1.657
KEGG	WNT_SIGNALING_PATHWAY	150	76	26	1.615
KEGG	ENDOCYTOSIS	201	85	26	1.543
REACTOME	SIGNALING_BY_EGFR	109	57	25	1.538
KEGG	MAPK_SIGNALING_PATHWAY	272	105	26	1.509
KEGG	ADHERENS_JUNCTION	73	39	24	1.465
KEGG	FOCAL_ADHESION	199	84	24	1.464
KEGG	PROSTATE_CANCER	89	42	24	1.45
KEGG	TGF-BETA_SIGNALING_PATHWAY	84	43	25	1.426
PATHWAY_INTERACTION_DATABASE	MTOR_SIGNALING_PATHWAY	68	38	24	1.415
REACTOME	NEURONAL_SYSTEM	289	100	25	1.415
PATHWAY_INTERACTION_DATABASE	ROLE_OF_CALCINEURIN-DEPENDENT_NFAT_SIGNALING_IN_LYMPHOCYTES	55	36	25	1.398
PATHWAY_INTERACTION_DATABASE	REGULATION_OF_NUCLEAR_BETA_CATENIN_SIGNALING_AND_TARGET_GENE_TRANSCRIPTION	79	42	24	1.397
PATHWAY_INTERACTION_DATABASE	NEUROTROPHIC_FACTOR-MEDIATED_TRK_RECEPTOR_SIGNALING	61	36	21	1.392
KEGG	CHRONIC_MYELOID_LEUKEMIA	73	34	23	1.39
KEGG	REGULATION_OF_ACTIN_CYTOSKELETON	213	79	23	1.387
REACTOME	SIGNALING_BY_FGFR	114	52	24	1.383
REACTOME	NUCLEAR_RECEPTOR_TRANSCRIPTION_PATHWAY	51	24	26	1.36
KEGG	BACTERIAL_INVASION_OF_EPITHELIAL_CELLS	70	41	25	1.33
PATHWAY_INTERACTION_DATABASE	INTEGRINS_IN_ANGIOGENESIS	74	39	23	1.319
KEGG	PANCREATIC_CANCER	70	37	22	1.307
REACTOME	DOWNSTREAM_SIGNAL_TRANSDUCTION	93	44	24	1.298
PATHWAY_INTERACTION_DATABASE	AP-1_TRANSCRIPTION_FACTOR_NETWORK	69	33	26	1.286
PATHWAY_INTERACTION_DATABASE	SIGNALING_EVENTS_MEDIATED_BY_FOCAL_ADHESION_KINASE	58	35	21	1.266
REACTOME	TRANSMISSION_ACROSS_CHEMICAL_SYNAPSES	190	72	25	1.264
PATHWAY_INTERACTION_DATABASE	IGF1_PATHWAY	29	20	23	1.257
REACTOME	DOWNSTREAM_SIGNALING_OF_ACTIVATED_FGFR	100	46	24	1.254
REACTOME	SIGNALING_BY_PDGF	122	53	24	1.251
KEGG	FC_GAMMA_R-MEDIATED_PHAGOCYTOSIS	94	43	24	1.246
PATHWAY_INTERACTION_DATABASE	FOXO_FAMILY_SIGNALING	49	28	22	1.236
PATHWAY_INTERACTION_DATABASE	DIRECT_P53_EFFECTORS	137	52	26	1.235
KEGG	UBIQUITIN_MEDIATED_PROTEOLYSIS	135	65	24	1.225
KEGG	MELANOMA	71	31	24	1.213
REACTOME	SIGNALING_BY_SCF-KIT	78	34	23	1.211
PATHWAY_INTERACTION_DATABASE	CDC42_SIGNALING_EVENTS	70	33	24	1.197
KEGG	VASOPRESSIN-REGULATED_WATER_REABSORPTION	44	23	22	1.185
REACTOME	RHO_GTPASE_CYCLE	124	54	24	1.177
REACTOME	SIGNALING_BY_RHO_GTPASES	124	54	24	1.177
REACTOME	PLATELET_ACTIVATION_SIGNALING_AND_AGGREGATION	205	69	25	1.174
REACTOME	SIGNALING_BY_INTERLEUKINS	106	46	25	1.162
KEGG	OOCYTE_MEIOSIS	112	46	25	1.145
KEGG	MTOR_SIGNALING_PATHWAY	52	27	21	1.13
PATHWAY_INTERACTION_DATABASE	REGULATION_OF_RETINOBLASTOMA_PROTEIN	64	31	21	1.124
PATHWAY_INTERACTION_DATABASE	E2F_TRANSCRIPTION_FACTOR_NETWORK	73	32	22	1.114
KEGG	GLIOMA	65	29	23	1.106
PATHWAY_INTERACTION_DATABASE	IL4-MEDIATED_SIGNALING_EVENTS	64	31	23	1.098
PATHWAY_INTERACTION_DATABASE	EPHB_FORWARD_SIGNALING	36	26	20	1.095
KEGG	INSULIN_SIGNALING_PATHWAY	137	58	26	1.09
KEGG	RENAL_CELL_CARCINOMA	70	32	23	1.086
PATHWAY_INTERACTION_DATABASE	NOTCH_SIGNALING_PATHWAY	59	32	23	1.083
PATHWAY_INTERACTION_DATABASE	CXCR4-MEDIATED_SIGNALING_EVENTS	102	45	22	1.08
PATHWAY_INTERACTION_DATABASE	ATF-2_TRANSCRIPTION_FACTOR_NETWORK	58	35	25	1.069
KEGG	COLORECTAL_CANCER	62	29	21	1.067
PATHWAY_INTERACTION_DATABASE	C-MYB_TRANSCRIPTION_FACTOR_NETWORK	81	34	25	1.062
KEGG	ERBB_SIGNALING_PATHWAY	87	39	24	1.055
PATHWAY_INTERACTION_DATABASE	VEGFR1_SPECIFIC_SIGNALS	28	17	20	1.047
REACTOME	CYTOKINE_SIGNALING_IN_IMMUNE_SYSTEM	220	73	26	1.047
PATHWAY_INTERACTION_DATABASE	TRK_RECEPTOR_SIGNALING_MEDIATED_BY_PI3K_AND_PLC-GAMMA	34	20	21	1.044
PATHWAY_INTERACTION_DATABASE	IFN-GAMMA_PATHWAY	42	24	22	1.037
PATHWAY_INTERACTION_DATABASE	REGULATION_OF_ANDROGEN_RECEPTOR_ACTIVITY	52	22	22	1.037
REACTOME	TRAF6_MEDIATED_INDUCTION_OF_NFKB_AND_MAP_KINASES_UPON_TLR7_8_OR_9_ACTIVATION	80	40	25	1.031
REACTOME	MYD88_DEPENDENT_CASCADE_INITIATED_ON_ENDOSOME	81	40	25	1.021
REACTOME	TOLL_LIKE_RECEPTOR_7_8_(TLR7_8)_CASCADE	81	40	25	1.021
REACTOME	P75_NTR_RECEPTOR-MEDIATED_SIGNALLING	86	44	21	1.019
KEGG	T_CELL_RECEPTOR_SIGNALING_PATHWAY	108	42	22	1.008
KEGG	CELL_CYCLE	124	39	23	0.999
REACTOME	TOLL_LIKE_RECEPTOR_9_(TLR9)_CASCADE	85	41	25	0.995
REACTOME	MYD88_CASCADE_INITIATED_ON_PLASMA_MEMBRANE	82	39	25	0.994
REACTOME	TOLL_LIKE_RECEPTOR_10_(TLR10)_CASCADE	82	39	25	0.994
REACTOME	TOLL_LIKE_RECEPTOR_5_(TLR5)_CASCADE	82	39	25	0.994
REACTOME	G_ALPHA_(12_13)_SIGNALLING_EVENTS	77	36	22	0.993
REACTOME	INSULIN_RECEPTOR_SIGNALLING_CASCADE	86	33	22	0.992
PATHWAY_INTERACTION_DATABASE	INTERNALIZATION_OF_ERBB1	39	24	23	0.991
REACTOME	NRAGE_SIGNALS_DEATH_THROUGH_JNK	47	26	19	0.99
REACTOME	MYD88_MAL_CASCADE_INITIATED_ON_PLASMA_MEMBRANE	87	41	25	0.989
REACTOME	TOLL_LIKE_RECEPTOR_2_(TLR2)_CASCADE	87	41	25	0.989
REACTOME	TOLL_LIKE_RECEPTOR_TLR1_TLR2_CASCADE	87	41	25	0.989
REACTOME	TOLL_LIKE_RECEPTOR_TLR6_TLR2_CASCADE	87	41	25	0.989
REACTOME	TRANSMEMBRANE_TRANSPORT_OF_SMALL_MOLECULES	427	135	25	0.986
PATHWAY_INTERACTION_DATABASE	BCR_SIGNALING_PATHWAY	68	31	23	0.983
REACTOME	SIGNALING_BY_INSULIN_RECEPTOR	109	41	23	0.982
PATHWAY_INTERACTION_DATABASE	OSTEOPONTIN-MEDIATED_EVENTS	31	19	19	0.978
PATHWAY_INTERACTION_DATABASE	FGF_SIGNALING_PATHWAY	59	28	24	0.974
REACTOME	ADAPTIVE_IMMUNE_SYSTEM	482	131	26	0.969
PATHWAY_INTERACTION_DATABASE	TGF-BETA_RECEPTOR_SIGNALING	55	29	19	0.966
REACTOME	PI-3K_CASCADE	57	22	20	0.966

## Sheet: diff_functional annotation
Additional material 4 A
Human skeletal muscle cell differentiation functional annotation
Category	Term	Total Genes of the Term	Targets in the Term	Targets in Total Genes of the Term (%)	Targets in Total Targets of Submitted miRNA(s) (%)	Union miRNAs in the Term	Raw P-Value	Emp
KEGG	RNA_DEGRADATION	57	2	3.509	6.667	3	0.00267239	0.00585938
PATHWAY_INTERACTION_DATABASE	P73_TRANSCRIPTION_FACTOR_NETWORK	73	2	2.74	6.667	2	0.00431143	0.0398551
KEGG	SYSTEMIC_LUPUS_ERYTHEMATOSUS	136	2	1.471	6.667	1	0.0138946	0.264603
KEGG	SPLICEOSOME	127	1	0.787	3.333	2	0.146559	0.833333
REACTOME	NUCLEAR_RECEPTOR_TRANSCRIPTION_PATHWAY	51	1	1.961	3.333	2	0.0650835	0.868421
BIOCARTA	BIOCARTA_PPARA_PATHWAY	58	1	1.724	3.333	2	0.0733349	0.884615
PATHWAY_INTERACTION_DATABASE	DIRECT_P53_EFFECTORS	137	1	0.73	3.333	2	0.156015	0.896825
REACTOME	GENERIC_TRANSCRIPTION_PATHWAY	244	1	0.41	3.333	2	0.24101	0.897059
REACTOME	MRNA_SPLICING	107	1	0.935	3.333	2	0.126796	0.901163
REACTOME	MRNA_SPLICING_MAJOR_PATHWAY	107	1	0.935	3.333	2	0.126796	0.901163
REACTOME	PROCESSING_OF_CAPPED_INTRON-CONTAINING_PRE-MRNA	138	1	0.725	3.333	2	0.156946	0.901163
REACTOME	MRNA_PROCESSING	157	1	0.637	3.333	2	0.174108	0.931452
REACTOME	METABOLISM_OF_CARBOHYDRATES	126	1	0.794	3.333	2	0.145597	0.972222
KEGG	PPAR_SIGNALING_PATHWAY	70	1	1.429	3.333	2	0.0871143	0.977387
KEGG	PURINE_METABOLISM	161	1	0.621	3.333	2	0.177598	0.978964
KEGG	HEPATITIS_C	134	1	0.746	3.333	2	0.153208	0.982353
REACTOME	UNFOLDED_PROTEIN_RESPONSE	66	1	1.515	3.333	1	0.082572	0.984453
KEGG	MELANOMA	71	1	1.408	3.333	2	0.088242	0.985762
KEGG	REGULATION_OF_ACTIN_CYTOSKELETON	213	1	0.469	3.333	2	0.219261	0.986134
REACTOME	ACTIVATION_OF_CHAPERONES_BY_IRE1ALPHA	48	1	2.083	3.333	1	0.0614983	0.986506
REACTOME	FORMATION_AND_MATURATION_OF_MRNA_TRANSCRIPT	185	1	0.541	3.333	2	0.197666	0.987424
REACTOME	CLASS_B_2_(SECRETIN_FAMILY_RECEPTORS)	90	1	1.111	3.333	2	0.109079	0.988606
REACTOME	G_ALPHA_(S)_SIGNALLING_EVENTS	125	1	0.8	3.333	2	0.144634	0.989919
REACTOME	DIABETES_PATHWAYS	229	1	0.437	3.333	1	0.230761	0.989987
REACTOME	DEADENYLATION-DEPENDENT_MRNA_DECAY	46	1	2.174	3.333	1	0.0590918	0.990079
REACTOME	METABOLISM_OF_MRNA	218	1	0.459	3.333	1	0.222919	0.99077
KEGG	MAPK_SIGNALING_PATHWAY	272	1	0.368	3.333	2	0.258816	0.990831
REACTOME	METABOLISM_OF_RNA	264	1	0.379	3.333	1	0.253901	0.991573
GO_MOLECULAR_FUNCTION_TIER2	PROTEIN_BINDING_TRANSCRIPTION_FACTOR_ACTIVITY	369	1	0.271	3.333	2	0.308381	0.992483
KEGG	PATHWAYS_IN_CANCER	325	1	0.308	3.333	2	0.288099	0.993585
KEGG	NEUROACTIVE_LIGAND-RECEPTOR_INTERACTION	318	1	0.314	3.333	2	0.284546	0.99374
REACTOME	GPCR_LIGAND_BINDING	410	1	0.244	3.333	2	0.324299	0.993979
PATHWAY_INTERACTION_DATABASE	ERBB4_SIGNALING_EVENTS	35	1	2.857	3.333	1	0.0456192	0.996659
KEGG	GLYCOLYSIS_GLUCONEOGENESIS	65	1	1.538	3.333	2	0.0814285	1
KEGG	PYRUVATE_METABOLISM	41	1	2.439	3.333	2	0.0530179	1
KEGG	TYPE_II_DIABETES_MELLITUS	47	1	2.128	3.333	2	0.0602967	1
KEGG	TYROSINE_METABOLISM	41	1	2.439	3.333	1	0.0530179	1
PATHWAY_INTERACTION_DATABASE	HIF-1-ALPHA_TRANSCRIPTION_FACTOR_NETWORK	65	1	1.538	3.333	2	0.0814285	1
REACTOME	GLUCOSE_METABOLISM	62	1	1.613	3.333	2	0.077979	1
REACTOME	GLYCOLYSIS	27	1	3.704	3.333	2	0.0355656	1
REACTOME	MRNA_SPLICING_MINOR_PATHWAY	42	1	2.381	3.333	2	0.0542393	1

## Sheet: TNF pathway summary
Additional material 4 A
Human skeletal muscle cell differentiation with TNF-α treatment pathway ranking summary
TNF pathway summary
Category	Term	Total Genes of the Term	Union Targets in the Term	Union miRNAs in the Term	Score
REACTOME	AXON_GUIDANCE	266	132	22	2.513
REACTOME	DEVELOPMENTAL_BIOLOGY	494	193	22	2.482
REACTOME	SIGNALLING_BY_NGF	221	118	21	2.163
KEGG	PATHWAYS_IN_CANCER	325	149	22	2.128
GO_MOLECULAR_FUNCTION_TIER2	PROTEIN_BINDING_TRANSCRIPTION_FACTOR_ACTIVITY	369	140	22	1.898
REACTOME	HEMOSTASIS	467	165	22	1.895
REACTOME	L1CAM_INTERACTIONS	94	59	22	1.808
REACTOME	NGF_SIGNALLING_VIA_TRKA_FROM_THE_PLASMA_MEMBRANE	136	73	21	1.783
KEGG	AXON_GUIDANCE	129	66	22	1.747
KEGG	NEUROTROPHIN_SIGNALING_PATHWAY	127	74	21	1.695
PATHWAY_INTERACTION_DATABASE	SIGNALING_EVENTS_MEDIATED_BY_HEPATOCYTE_GROWTH_FACTOR_RECEPTOR_(C-MET)	77	43	21	1.654
REACTOME	NEURONAL_SYSTEM	289	108	22	1.614
KEGG	FOCAL_ADHESION	199	92	22	1.59
BIOCARTA	BIOCARTA_MAPK_PATHWAY	87	54	20	1.56
PATHWAY_INTERACTION_DATABASE	PDGFR-BETA_SIGNALING_PATHWAY	126	66	21	1.558
PATHWAY_INTERACTION_DATABASE	ERBB1_DOWNSTREAM_SIGNALING	106	60	20	1.536
REACTOME	SIGNALING_BY_EGFR	109	61	21	1.508
KEGG	WNT_SIGNALING_PATHWAY	150	71	22	1.497
REACTOME	TRANSMISSION_ACROSS_CHEMICAL_SYNAPSES	190	78	22	1.48
KEGG	ENDOCYTOSIS	201	83	22	1.476
KEGG	CHRONIC_MYELOID_LEUKEMIA	73	38	19	1.468
KEGG	ADHERENS_JUNCTION	73	43	21	1.467
PATHWAY_INTERACTION_DATABASE	REGULATION_OF_NUCLEAR_SMAD2_3_SIGNALING	82	38	21	1.441
REACTOME	SIGNALING_BY_FGFR	114	57	21	1.425
KEGG	MAPK_SIGNALING_PATHWAY	272	113	22	1.386
KEGG	REGULATION_OF_ACTIN_CYTOSKELETON	213	88	20	1.379
PATHWAY_INTERACTION_DATABASE	IGF1_PATHWAY	29	21	19	1.354
PATHWAY_INTERACTION_DATABASE	MTOR_SIGNALING_PATHWAY	68	40	19	1.349
KEGG	ERBB_SIGNALING_PATHWAY	87	48	21	1.348
PATHWAY_INTERACTION_DATABASE	INTEGRINS_IN_ANGIOGENESIS	74	38	21	1.339
PATHWAY_INTERACTION_DATABASE	NEUROTROPHIC_FACTOR-MEDIATED_TRK_RECEPTOR_SIGNALING	61	39	19	1.337
KEGG	UBIQUITIN_MEDIATED_PROTEOLYSIS	135	62	21	1.336
KEGG	BACTERIAL_INVASION_OF_EPITHELIAL_CELLS	70	40	21	1.329
KEGG	PANCREATIC_CANCER	70	40	19	1.316
KEGG	FC_GAMMA_R-MEDIATED_PHAGOCYTOSIS	94	48	20	1.315
PATHWAY_INTERACTION_DATABASE	ROLE_OF_CALCINEURIN-DEPENDENT_NFAT_SIGNALING_IN_LYMPHOCYTES	55	35	21	1.296
KEGG	PROSTATE_CANCER	89	47	20	1.292
REACTOME	SIGNALING_BY_PDGF	122	57	21	1.284
REACTOME	DOWNSTREAM_SIGNAL_TRANSDUCTION	93	48	21	1.273
KEGG	GLIOMA	65	37	20	1.263
REACTOME	SIGNALING_BY_INTERLEUKINS	106	50	21	1.257
KEGG	INSULIN_SIGNALING_PATHWAY	137	65	21	1.244
REACTOME	PLATELET_ACTIVATION_SIGNALING_AND_AGGREGATION	205	73	20	1.229
PATHWAY_INTERACTION_DATABASE	IL4-MEDIATED_SIGNALING_EVENTS	64	32	20	1.228
PATHWAY_INTERACTION_DATABASE	CDC42_SIGNALING_EVENTS	70	38	19	1.222
REACTOME	DOWNSTREAM_SIGNALING_OF_ACTIVATED_FGFR	100	50	21	1.206
KEGG	T_CELL_RECEPTOR_SIGNALING_PATHWAY	108	49	20	1.196
PATHWAY_INTERACTION_DATABASE	AP-1_TRANSCRIPTION_FACTOR_NETWORK	69	33	21	1.192
REACTOME	SIGNALING_BY_SCF-KIT	78	38	18	1.192
KEGG	OOCYTE_MEIOSIS	112	49	21	1.184
PATHWAY_INTERACTION_DATABASE	SIGNALING_EVENTS_MEDIATED_BY_FOCAL_ADHESION_KINASE	58	37	17	1.172
KEGG	TGF-BETA_SIGNALING_PATHWAY	84	36	20	1.169
KEGG	MELANOMA	71	34	19	1.162
KEGG	RENAL_CELL_CARCINOMA	70	39	20	1.162
REACTOME	NUCLEAR_RECEPTOR_TRANSCRIPTION_PATHWAY	51	24	20	1.149
PATHWAY_INTERACTION_DATABASE	INTERNALIZATION_OF_ERBB1	39	26	20	1.145
PATHWAY_INTERACTION_DATABASE	NOTCH_SIGNALING_PATHWAY	59	32	20	1.134
PATHWAY_INTERACTION_DATABASE	C-MYB_TRANSCRIPTION_FACTOR_NETWORK	81	40	20	1.125
PATHWAY_INTERACTION_DATABASE	DIRECT_P53_EFFECTORS	137	53	21	1.119
REACTOME	CYTOKINE_SIGNALING_IN_IMMUNE_SYSTEM	220	76	21	1.112
PATHWAY_INTERACTION_DATABASE	TGF-BETA_RECEPTOR_SIGNALING	55	27	17	1.097
PATHWAY_INTERACTION_DATABASE	REGULATION_OF_NUCLEAR_BETA_CATENIN_SIGNALING_AND_TARGET_GENE_TRANSCRIPTION	79	41	20	1.095
KEGG	MTOR_SIGNALING_PATHWAY	52	29	18	1.087
PATHWAY_INTERACTION_DATABASE	EPHB_FORWARD_SIGNALING	36	27	17	1.057
PATHWAY_INTERACTION_DATABASE	CXCR4-MEDIATED_SIGNALING_EVENTS	102	49	19	1.047
KEGG	MELANOGENESIS	101	50	20	1.045
KEGG	ACUTE_MYELOID_LEUKEMIA	57	30	19	1.039
PATHWAY_INTERACTION_DATABASE	SIGNALING_EVENTS_MEDIATED_BY_STEM_CELL_FACTOR_RECEPTOR_(C-KIT)	52	27	21	1.037
REACTOME	TRANSMEMBRANE_TRANSPORT_OF_SMALL_MOLECULES	427	141	22	1.037
REACTOME	RHO_GTPASE_CYCLE	124	54	21	1.032
REACTOME	SIGNALING_BY_RHO_GTPASES	124	54	21	1.032
PATHWAY_INTERACTION_DATABASE	TRK_RECEPTOR_SIGNALING_MEDIATED_BY_PI3K_AND_PLC-GAMMA	34	22	17	1.012
PATHWAY_INTERACTION_DATABASE	SIGNALING_EVENTS_MEDIATED_BY_VEGFR1_AND_VEGFR2	68	41	20	1.009
REACTOME	NEUROTRANSMITTER_RELEASE_CYCLE	36	17	14	1.009
PATHWAY_INTERACTION_DATABASE	VEGFR1_SPECIFIC_SIGNALS	28	20	17	1.006
REACTOME	ADAPTIVE_IMMUNE_SYSTEM	482	142	21	1.006
PATHWAY_INTERACTION_DATABASE	REGULATION_OF_RETINOBLASTOMA_PROTEIN	64	30	18	0.999
KEGG	VASOPRESSIN-REGULATED_WATER_REABSORPTION	44	24	19	0.998
KEGG	NON-SMALL_CELL_LUNG_CANCER	54	31	17	0.992
REACTOME	NEUROTRANSMITTER_RECEPTOR_BINDING_AND_DOWNSTREAM_TRANSMISSION_IN_THE_POSTSYNAPTIC_CELL	136	55	22	0.992
PATHWAY_INTERACTION_DATABASE	BCR_SIGNALING_PATHWAY	68	35	19	0.988
REACTOME	SIGNALING_BY_ROBO_RECEPTOR	32	20	16	0.983
PATHWAY_INTERACTION_DATABASE	E2F_TRANSCRIPTION_FACTOR_NETWORK	73	33	18	0.977
PATHWAY_INTERACTION_DATABASE	SIGNALING_EVENTS_REGULATED_BY_RET_TYROSINE_KINASE	38	22	19	0.975
PATHWAY_INTERACTION_DATABASE	FGF_SIGNALING_PATHWAY	59	28	20	0.974
PATHWAY_INTERACTION_DATABASE	IFN-GAMMA_PATHWAY	42	24	18	0.972
KEGG	LONG-TERM_POTENTIATION	70	38	22	0.971
PATHWAY_INTERACTION_DATABASE	ANGIOPOIETIN_RECEPTOR_TIE2-MEDIATED_SIGNALING	49	27	20	0.968
REACTOME	INSULIN_RECEPTOR_SIGNALLING_CASCADE	86	34	20	0.962
PATHWAY_INTERACTION_DATABASE	N-CADHERIN_SIGNALING_EVENTS	36	21	19	0.957
KEGG	CHEMOKINE_SIGNALING_PATHWAY	189	72	21	0.951
KEGG	VEGF_SIGNALING_PATHWAY	76	32	19	0.95
KEGG	PROTEIN_PROCESSING_IN_ENDOPLASMIC_RETICULUM	166	66	20	0.949
BIOCARTA	BIOCARTA_PPARA_PATHWAY	58	25	22	0.943
BIOCARTA	BIOCARTA_CREB_PATHWAY	27	20	18	0.936
REACTOME	SIGNALING_BY_INSULIN_RECEPTOR	109	41	21	0.93
PATHWAY_INTERACTION_DATABASE	FOXO_FAMILY_SIGNALING	49	27	18	0.929
PATHWAY_INTERACTION_DATABASE	NETRIN-MEDIATED_SIGNALING_EVENTS	30	22	16	0.929
REACTOME	INTERACTION_BETWEEN_L1_AND_ANKYRINS	26	12	19	0.923
REACTOME	CELL-CELL_COMMUNICATION	129	49	21	0.918

## Sheet: TNF functional annotation
Additional material 4 A
Human skeletal muscle cell differentiation with TNF-α functional annotation
Category	Term	Total Genes of the Term	Targets in the Term	Targets in Total Genes of the Term (%)	Targets in Total Targets of Submitted miRNA(s) (%)	Union miRNAs in the Term	Raw P-Value	Emp
KEGG	NEUROACTIVE_LIGAND-RECEPTOR_INTERACTION	318	2	0.629	7.143	4	0.0539975	0.198097
REACTOME	GPCR_LIGAND_BINDING	410	2	0.488	7.143	4	0.080422	0.234626
KEGG	SYSTEMIC_LUPUS_ERYTHEMATOSUS	136	2	1.471	7.143	1	0.0122224	0.252731
BIOCARTA	BIOCARTA_PPARA_PATHWAY	58	1	1.724	3.571	2	0.0688022	0.576923
REACTOME	NUCLEAR_RECEPTOR_TRANSCRIPTION_PATHWAY	51	1	1.961	3.571	2	0.0610219	0.678571
PATHWAY_INTERACTION_DATABASE	DIRECT_P53_EFFECTORS	137	1	0.73	3.571	2	0.147433	0.757813
REACTOME	GENERIC_TRANSCRIPTION_PATHWAY	244	1	0.41	3.571	2	0.23	0.779412
KEGG	TYPE_II_DIABETES_MELLITUS	47	1	2.128	3.571	2	0.0565132	0.805556
PATHWAY_INTERACTION_DATABASE	SYNDECAN-1-MEDIATED_SIGNALING_EVENTS	46	1	2.174	3.571	2	0.0553789	0.808824
REACTOME	MRNA_SPLICING	107	1	0.935	3.571	2	0.119492	0.828358
REACTOME	MRNA_SPLICING_MAJOR_PATHWAY	107	1	0.935	3.571	2	0.119492	0.828358
REACTOME	PROCESSING_OF_CAPPED_INTRON-CONTAINING_PRE-MRNA	138	1	0.725	3.571	2	0.148326	0.843284
REACTOME	MRNA_PROCESSING	157	1	0.637	3.571	2	0.164832	0.869369
KEGG	PPAR_SIGNALING_PATHWAY	70	1	1.429	3.571	2	0.0818195	0.910494
KEGG	SPLICEOSOME	127	1	0.787	3.571	2	0.13837	0.91573
KEGG	HEPATITIS_C	134	1	0.746	3.571	2	0.14474	0.927948
KEGG	RNA_DEGRADATION	57	1	1.754	3.571	2	0.0676992	0.937768
REACTOME	ACTIVATION_OF_CHAPERONES_BY_IRE1ALPHA	48	1	2.083	3.571	1	0.0576447	0.943163
KEGG	GLYCOLYSIS_GLUCONEOGENESIS	65	1	1.538	3.571	2	0.0764444	0.95
REACTOME	GLYCOLYSIS	27	1	3.704	3.571	2	0.0332733	0.95
REACTOME	MRNA_SPLICING_MINOR_PATHWAY	42	1	2.381	3.571	2	0.0508127	0.954545
KEGG	MELANOMA	71	1	1.408	3.571	2	0.0828863	0.955099
KEGG	REGULATION_OF_ACTIN_CYTOSKELETON	213	1	0.469	3.571	2	0.208649	0.96077
REACTOME	UNFOLDED_PROTEIN_RESPONSE	66	1	1.515	3.571	1	0.077525	0.96211
REACTOME	G_ALPHA_(Q)_SIGNALLING_EVENTS	186	1	0.538	3.571	2	0.188397	0.96263
REACTOME	INTEGRATION_OF_ENERGY_METABOLISM	125	1	0.8	3.571	2	0.136527	0.963415
REACTOME	REGULATION_OF_INSULIN_SECRETION	98	1	1.02	3.571	2	0.110663	0.963415
KEGG	PURINE_METABOLISM	161	1	0.621	3.571	2	0.168197	0.968284
REACTOME	PEPTIDE_LIGAND-BINDING_RECEPTORS	186	1	0.538	3.571	2	0.188397	0.968429
REACTOME	FORMATION_AND_MATURATION_OF_MRNA_TRANSCRIPT	185	1	0.541	3.571	2	0.187616	0.969562
PATHWAY_INTERACTION_DATABASE	HIF-1-ALPHA_TRANSCRIPTION_FACTOR_NETWORK	65	1	1.538	3.571	2	0.0764444	0.970588
PATHWAY_INTERACTION_DATABASE	P73_TRANSCRIPTION_FACTOR_NETWORK	73	1	1.37	3.571	1	0.0850114	0.971729
REACTOME	CLASS_B_2_(SECRETIN_FAMILY_RECEPTORS)	90	1	1.111	3.571	2	0.102636	0.974741
KEGG	PYRUVATE_METABOLISM	41	1	2.439	3.571	2	0.0496639	0.978261
REACTOME	GLUCOSE_METABOLISM	62	1	1.613	3.571	2	0.073186	0.978261
REACTOME	METABOLISM_OF_CARBOHYDRATES	126	1	0.794	3.571	2	0.13745	0.978261
REACTOME	G_ALPHA_(S)_SIGNALLING_EVENTS	125	1	0.8	3.571	2	0.136527	0.978544
REACTOME	CLASS_A_1_(RHODOPSIN-LIKE_RECEPTORS)	305	1	0.328	3.571	2	0.266507	0.980226
KEGG	PATHWAYS_IN_CANCER	325	1	0.308	3.571	2	0.276998	0.980769
KEGG	MAPK_SIGNALING_PATHWAY	272	1	0.368	3.571	2	0.24763	0.981048
REACTOME	DIABETES_PATHWAYS	229	1	0.437	3.571	1	0.219916	0.982118
PATHWAY_INTERACTION_DATABASE	ERBB4_SIGNALING_EVENTS	35	1	2.857	3.571	1	0.04271	0.986486
GO_MOLECULAR_FUNCTION_TIER2	PROTEIN_BINDING_TRANSCRIPTION_FACTOR_ACTIVITY	369	1	0.271	3.571	2	0.297706	9.875

## Sheet: diff_pathway ranking summary
Additional material 4 B
Murine skeletal muscle cell differentiation pathway ranking summary
Category	Term	Total genes of the Term	Union targets in the term	Union miRNAs in the term	Score
KEGG	PATHWAYS_IN_CANCER	323	177	51	2.122
KEGG	FOCAL_ADHESION	197	112	49	1.806
KEGG	MAPK_SIGNALING_PATHWAY	271	150	48	1.675
KEGG	AXON_GUIDANCE	131	87	47	1.616
KEGG	NEUROTROPHIN_SIGNALING_PATHWAY	131	79	47	1.608
KEGG	PROSTATE_CANCER	89	51	42	1.433
KEGG	WNT_SIGNALING_PATHWAY	153	86	49	1.393
BIOCARTA	BIOCARTA_MAPK_PATHWAY	87	58	45	1.371
KEGG	COLORECTAL_CANCER	65	42	46	1.336
KEGG	GLIOMA	65	40	42	1.313
KEGG	MELANOMA	71	40	43	1.249
GO_MOLECULAR_FUNCTION_TIER2	PROTEIN_BINDING_TRANSCRIPTION_FACTOR_ACTIVITY	210	93	47	1.246
KEGG	ADHERENS_JUNCTION	74	47	44	1.224
KEGG	INSULIN_SIGNALING_PATHWAY	137	73	44	1.197
KEGG	RENAL_CELL_CARCINOMA	71	50	43	1.197
KEGG	ERBB_SIGNALING_PATHWAY	87	51	42	1.171
KEGG	REGULATION_OF_ACTIN_CYTOSKELETON	215	110	47	1.153
KEGG	T_CELL_RECEPTOR_SIGNALING_PATHWAY	109	61	43	1.143
KEGG	PANCREATIC_CANCER	70	43	42	1.103
BIOCARTA	BIOCARTA_GPCR_PATHWAY	35	26	35	1.101
KEGG	MTOR_SIGNALING_PATHWAY	53	34	34	1.078
KEGG	OOCYTE_MEIOSIS	112	56	45	1.05
KEGG	MELANOGENESIS	100	53	41	1.021
KEGG	CHRONIC_MYELOID_LEUKEMIA	73	43	40	1.015
KEGG	ENDOMETRIAL_CANCER	52	32	40	1.015
KEGG	ENDOCYTOSIS	219	104	42	1.012
KEGG	B_CELL_RECEPTOR_SIGNALING_PATHWAY	76	37	43	1.007
BIOCARTA	BIOCARTA_NFAT_PATHWAY	54	33	37	0.998
KEGG	NON-SMALL_CELL_LUNG_CANCER	54	30	39	0.98
KEGG	GAP_JUNCTION	88	44	37	0.966
KEGG	UBIQUITIN_MEDIATED_PROTEOLYSIS	138	74	43	0.949
BIOCARTA	BIOCARTA_AT1R_PATHWAY	34	26	38	0.945
BIOCARTA	BIOCARTA_FCER1_PATHWAY	39	28	35	0.94
KEGG	GNRH_SIGNALING_PATHWAY	99	53	41	0.94
KEGG	TGF-BETA_SIGNALING_PATHWAY	85	46	39	0.938
KEGG	VEGF_SIGNALING_PATHWAY	76	38	39	0.927
KEGG	TIGHT_JUNCTION	135	58	45	0.921
BIOCARTA	BIOCARTA_MET_PATHWAY	37	27	39	0.914
KEGG	LONG-TERM_DEPRESSION	72	38	38	0.909
KEGG	LONG-TERM_POTENTIATION	69	44	40	0.908
KEGG	CHAGAS_DISEASE	102	46	42	0.907
KEGG	SMALL_CELL_LUNG_CANCER	85	41	41	0.891
KEGG	PROGESTERONE-MEDIATED_OOCYTE_MATURATION	87	39	42	0.889
KEGG	FC_GAMMA_R-MEDIATED_PHAGOCYTOSIS	90	51	42	0.885
KEGG	BACTERIAL_INVASION_OF_EPITHELIAL_CELLS	71	43	35	0.876
KEGG	ACUTE_MYELOID_LEUKEMIA	57	33	38	0.866
KEGG	PROTEIN_PROCESSING_IN_ENDOPLASMIC_RETICULUM	167	80	43	0.847
BIOCARTA	BIOCARTA_TCR_PATHWAY	47	28	37	0.845
BIOCARTA	BIOCARTA_PDGF_PATHWAY	32	23	38	0.841
BIOCARTA	BIOCARTA_BAD_PATHWAY	26	15	32	0.84
KEGG	CELL_CYCLE	125	55	43	0.836
BIOCARTA	BIOCARTA_PYK2_PATHWAY	29	23	38	0.824
BIOCARTA	BIOCARTA_KERATINOCYTE_PATHWAY	46	28	38	0.819
KEGG	CHEMOKINE_SIGNALING_PATHWAY	187	71	46	0.819
BIOCARTA	BIOCARTA_P38MAPK_PATHWAY	40	25	41	0.795
BIOCARTA	BIOCARTA_ERK_PATHWAY	28	23	32	0.794
BIOCARTA	BIOCARTA_CREB_PATHWAY	27	20	35	0.789
KEGG	CALCIUM_SIGNALING_PATHWAY	178	69	43	0.789
BIOCARTA	BIOCARTA_BCR_PATHWAY	35	26	36	0.76
BIOCARTA	BIOCARTA_HDAC_PATHWAY	30	17	33	0.737
BIOCARTA	BIOCARTA_EGF_PATHWAY	31	21	37	0.73
KEGG	FC_EPSILON_RI_SIGNALING_PATHWAY	80	41	41	0.696
KEGG	PHOSPHATIDYLINOSITOL_SIGNALING_SYSTEM	78	41	33	0.686
KEGG	GASTRIC_ACID_SECRETION	73	33	33	0.663
KEGG	AMOEBIASIS	115	48	37	0.653
BIOCARTA	BIOCARTA_GH_PATHWAY	28	17	33	0.648
KEGG	VASCULAR_SMOOTH_MUSCLE_CONTRACTION	133	51	39	0.641
BIOCARTA	BIOCARTA_EDG1_PATHWAY	27	15	31	0.637
KEGG	HEPATITIS_C	137	47	41	0.637
KEGG	ALDOSTERONE-REGULATED_SODIUM_REABSORPTION	44	22	37	0.633
KEGG	BLADDER_CANCER	42	26	36	0.627
KEGG	THYROID_CANCER	30	18	30	0.627
BIOCARTA	BIOCARTA_CHREBP.2_PATHWAY	44	22	33	0.626
KEGG	DILATED_CARDIOMYOPATHY	89	44	38	0.626
BIOCARTA	BIOCARTA_PPARA_PATHWAY	58	27	36	0.623
KEGG	LEUKOCYTE_TRANSENDOTHELIAL_MIGRATION	120	46	40	0.619
KEGG	JAK-STAT_SIGNALING_PATHWAY	153	51	41	0.614
KEGG	P53_SIGNALING_PATHWAY	69	34	35	0.609
BIOCARTA	BIOCARTA_FMLP_PATHWAY	37	22	32	0.601
KEGG	SALIVARY_SECRETION	77	34	33	0.601
KEGG	CYTOKINE-CYTOKINE_RECEPTOR_INTERACTION	262	77	43	0.583
BIOCARTA	BIOCARTA_IL2RB_PATHWAY	38	17	32	0.578
BIOCARTA	BIOCARTA_PAR1_PATHWAY	37	20	35	0.577
KEGG	HEDGEHOG_SIGNALING_PATHWAY	54	29	36	0.567
KEGG	TOLL-LIKE_RECEPTOR_SIGNALING_PATHWAY	101	34	42	0.565
BIOCARTA	BIOCARTA_MYOSIN_PATHWAY	31	19	32	0.562
BIOCARTA	BIOCARTA_ALK_PATHWAY	37	21	33	0.554
BIOCARTA	BIOCARTA_VIP_PATHWAY	27	14	29	0.554
BIOCARTA	BIOCARTA_GSK3_PATHWAY	27	15	32	0.547
KEGG	HYPERTROPHIC_CARDIOMYOPATHY_(HCM)	87	40	36	0.537
BIOCARTA	BIOCARTA_RACCYCD_PATHWAY	26	15	29	0.532
KEGG	SPLICEOSOME	126	44	37	0.532
BIOCARTA	BIOCARTA_INTEGRIN_PATHWAY	38	25	28	0.527
KEGG	PROTEIN_DIGESTION_AND_ABSORPTION	75	34	34	0.526
KEGG	TOXOPLASMOSIS	128	47	40	0.524
KEGG	NATURAL_KILLER_CELL_MEDIATED_CYTOTOXICITY	150	39	40	0.522
KEGG	NOTCH_SIGNALING_PATHWAY	49	25	30	0.521
KEGG	APOPTOSIS	86	34	36	0.52
KEGG	ARRHYTHMOGENIC_RIGHT_VENTRICULAR_CARDIOMYOPATHY_(ARVC)	74	34	38	0.517
KEGG	PANCREATIC_SECRETION	105	34	38	0.511

## Sheet: diff_functional annotation sum.
Addtional material 4 B
Murine skeletal muscle cell differentiation functional annotation
Category	Term	Total Genes of the Term	Targets in the Term	Targets in Total Genes of the Term (%)	Targets in Total Targets of Submitted miRNA(s) (%)	Union miRNAs in the Term	Raw P-Value
KEGG	SPLICEOSOME	126	1	0.794	25	2	0.0225332	0.559524
KEGG	PORPHYRIN_AND_CHLOROPHYLL_METABOLISM	39	1	2.564	25	2	0.00705816	6.932

## Sheet: TNF pathway ranking
Additional material 4 B
Murine skeletal muscle cell differentiation pathway with TNF-α treatment pathway ranking summary
Category	Term	Total Genes of the Term	Union Targets in the Term	Union miRNAs in the Term	Score
KEGG	AXON_GUIDANCE	131	87	34	2.226
KEGG	MAPK_SIGNALING_PATHWAY	271	141	33	1.844
KEGG	PATHWAYS_IN_CANCER	323	156	36	1.718
KEGG	FOCAL_ADHESION	197	102	36	1.563
KEGG	NEUROTROPHIN_SIGNALING_PATHWAY	131	74	35	1.453
BIOCARTA	BIOCARTA_MAPK_PATHWAY	87	58	32	1.384
GO_MOLECULAR_FUNCTION_TIER2	PROTEIN_BINDING_TRANSCRIPTION_FACTOR_ACTIVITY	210	88	35	1.35
KEGG	WNT_SIGNALING_PATHWAY	153	78	35	1.324
KEGG	REGULATION_OF_ACTIN_CYTOSKELETON	215	102	34	1.237
KEGG	ERBB_SIGNALING_PATHWAY	87	49	31	1.198
KEGG	COLORECTAL_CANCER	65	40	32	1.178
KEGG	T_CELL_RECEPTOR_SIGNALING_PATHWAY	109	53	31	1.132
KEGG	PROSTATE_CANCER	89	45	29	1.109
KEGG	UBIQUITIN_MEDIATED_PROTEOLYSIS	138	72	31	1.082
KEGG	PANCREATIC_CANCER	70	42	29	1.059
KEGG	INSULIN_SIGNALING_PATHWAY	137	67	31	1.044
KEGG	CHRONIC_MYELOID_LEUKEMIA	73	43	27	1.026
KEGG	TGF-BETA_SIGNALING_PATHWAY	85	42	28	1.025
KEGG	RENAL_CELL_CARCINOMA	71	43	30	1.024
KEGG	GLIOMA	65	34	29	0.979
KEGG	PROTEIN_PROCESSING_IN_ENDOPLASMIC_RETICULUM	167	76	31	0.975
BIOCARTA	BIOCARTA_AT1R_PATHWAY	34	24	26	0.968
KEGG	ADHERENS_JUNCTION	74	45	31	0.963
KEGG	MTOR_SIGNALING_PATHWAY	53	31	24	0.962
KEGG	MELANOMA	71	37	28	0.952
KEGG	ENDOCYTOSIS	219	97	33	0.949
KEGG	OOCYTE_MEIOSIS	112	51	31	0.944
KEGG	GNRH_SIGNALING_PATHWAY	99	42	31	0.941
KEGG	B_CELL_RECEPTOR_SIGNALING_PATHWAY	76	35	31	0.934
KEGG	PROGESTERONE-MEDIATED_OOCYTE_MATURATION	87	39	31	0.932
KEGG	CHAGAS_DISEASE	102	45	30	0.924
KEGG	FC_GAMMA_R-MEDIATED_PHAGOCYTOSIS	90	42	30	0.904
KEGG	TIGHT_JUNCTION	135	54	32	0.889
BIOCARTA	BIOCARTA_PDGF_PATHWAY	32	25	26	0.883
KEGG	MELANOGENESIS	100	50	29	0.876
BIOCARTA	BIOCARTA_P38MAPK_PATHWAY	40	25	28	0.872
BIOCARTA	BIOCARTA_KERATINOCYTE_PATHWAY	46	25	28	0.862
BIOCARTA	BIOCARTA_PYK2_PATHWAY	29	20	27	0.86
KEGG	SMALL_CELL_LUNG_CANCER	85	40	29	0.858
KEGG	BACTERIAL_INVASION_OF_EPITHELIAL_CELLS	71	39	28	0.853
KEGG	CELL_CYCLE	125	51	31	0.843
KEGG	VEGF_SIGNALING_PATHWAY	76	35	26	0.836
KEGG	ENDOMETRIAL_CANCER	52	30	28	0.832
KEGG	CHEMOKINE_SIGNALING_PATHWAY	187	67	33	0.825
KEGG	NON-SMALL_CELL_LUNG_CANCER	54	27	26	0.82
BIOCARTA	BIOCARTA_EGF_PATHWAY	31	23	25	0.818
BIOCARTA	BIOCARTA_FCER1_PATHWAY	39	22	25	0.818
BIOCARTA	BIOCARTA_CREB_PATHWAY	27	20	24	0.815
BIOCARTA	BIOCARTA_GPCR_PATHWAY	35	23	23	0.809
KEGG	GAP_JUNCTION	88	37	26	0.794
BIOCARTA	BIOCARTA_NFAT_PATHWAY	54	30	26	0.784
KEGG	ACUTE_MYELOID_LEUKEMIA	57	34	26	0.781
BIOCARTA	BIOCARTA_BAD_PATHWAY	26	15	23	0.77
KEGG	LONG-TERM_POTENTIATION	69	35	27	0.77
KEGG	LONG-TERM_DEPRESSION	72	31	27	0.752
BIOCARTA	BIOCARTA_TCR_PATHWAY	47	24	26	0.75
KEGG	CALCIUM_SIGNALING_PATHWAY	178	58	32	0.748
KEGG	ARRHYTHMOGENIC_RIGHT_VENTRICULAR_CARDIOMYOPATHY_(ARVC)	74	34	28	0.743
KEGG	DILATED_CARDIOMYOPATHY	89	38	26	0.732
BIOCARTA	BIOCARTA_MET_PATHWAY	37	24	26	0.715
KEGG	FC_EPSILON_RI_SIGNALING_PATHWAY	80	33	31	0.712
KEGG	HEPATITIS_C	137	47	31	0.681
KEGG	HYPERTROPHIC_CARDIOMYOPATHY_(HCM)	87	35	25	0.666
BIOCARTA	BIOCARTA_ERK_PATHWAY	28	21	21	0.661
BIOCARTA	BIOCARTA_PAR1_PATHWAY	37	21	23	0.648
KEGG	TYPE_II_DIABETES_MELLITUS	49	23	24	0.648
KEGG	JAK-STAT_SIGNALING_PATHWAY	153	50	29	0.644
BIOCARTA	BIOCARTA_GH_PATHWAY	28	17	23	0.642
KEGG	PANCREATIC_SECRETION	105	29	29	0.63
KEGG	CYTOKINE-CYTOKINE_RECEPTOR_INTERACTION	262	63	32	0.628
BIOCARTA	BIOCARTA_AGR_PATHWAY	36	19	23	0.627
KEGG	HEDGEHOG_SIGNALING_PATHWAY	54	27	26	0.624
KEGG	ALDOSTERONE-REGULATED_SODIUM_REABSORPTION	44	21	25	0.62
BIOCARTA	BIOCARTA_PPARA_PATHWAY	58	26	26	0.611
BIOCARTA	BIOCARTA_HDAC_PATHWAY	30	15	23	0.609
BIOCARTA	BIOCARTA_IL2RB_PATHWAY	38	19	22	0.602
BIOCARTA	BIOCARTA_BCR_PATHWAY	35	21	23	0.595
KEGG	TOLL-LIKE_RECEPTOR_SIGNALING_PATHWAY	101	33	29	0.594
KEGG	ADIPOCYTOKINE_SIGNALING_PATHWAY	68	30	26	0.586
KEGG	GASTRIC_ACID_SECRETION	73	31	24	0.585
BIOCARTA	BIOCARTA_CHREBP.2_PATHWAY	44	21	19	0.575
BIOCARTA	BIOCARTA_INTEGRIN_PATHWAY	38	25	20	0.572
KEGG	LEUKOCYTE_TRANSENDOTHELIAL_MIGRATION	120	40	27	0.57
BIOCARTA	BIOCARTA_EDG1_PATHWAY	27	15	20	0.567
KEGG	TOXOPLASMOSIS	128	45	30	0.565
BIOCARTA	BIOCARTA_RACCYCD_PATHWAY	26	16	18	0.56
BIOCARTA	BIOCARTA_WNT_PATHWAY	26	17	25	0.558
KEGG	P53_SIGNALING_PATHWAY	69	31	23	0.557
BIOCARTA	BIOCARTA_ALK_PATHWAY	37	21	21	0.551
KEGG	AMOEBIASIS	115	37	26	0.547
KEGG	VASCULAR_SMOOTH_MUSCLE_CONTRACTION	133	45	28	0.546
KEGG	NATURAL_KILLER_CELL_MEDIATED_CYTOTOXICITY	150	34	29	0.544
KEGG	APOPTOSIS	86	31	24	0.542
KEGG	PHOSPHATIDYLINOSITOL_SIGNALING_SYSTEM	78	32	24	0.541
KEGG	CELL_ADHESION_MOLECULES_(CAMS)	149	40	29	0.539
KEGG	VASOPRESSIN-REGULATED_WATER_REABSORPTION	43	21	22	0.522
KEGG	SPLICEOSOME	126	38	27	0.521
BIOCARTA	BIOCARTA_GSK3_PATHWAY	27	14	22	0.518
KEGG	ALZHEIMER'S_DISEASE	179	38	28	0.517
KEGG	AMYOTROPHIC_LATERAL_SCLEROSIS_(ALS)	56	23	25	0.51

## Sheet: TNF functional annotation (2)
Additional material 4 B
Murine skeletal muscle cell differentiation pathway with TNF-α functional annotation
Category	Term	Total genes of the term	Targets in the term	Targets in total genes of the term (%)	Targets in total targets of submitted miRNA(s) (%)	Union miRNAs in the term	Raw p-value	Emp
KEGG	RIBOSOME	110	1	0.909	16.667	1	0.02928	0.566667
KEGG	RNA_DEGRADATION	58	1	1.724	16.667	1	0.0156229	0.636095
KEGG	SPLICEOSOME	126	1	0.794	16.667	1	0.0334164	0.637143
KEGG	PORPHYRIN_AND_CHLOROPHYLL_METABOLISM	39	1	2.564	16.667	1	0.0105506	0.672691
KEGG	PROTEIN_PROCESSING_IN_ENDOPLASMIC_RETICULUM	167	1	0.599	16.667	1	0.0438763	7.836

## Sheet: IGF pathway ranking
Additional material 4 B
Murine skeletal muscle cell differentiation pathway with IGF-1 treatment pathway ranking summary
Category	Term	Total Genes of the Term	Union Targets in the Term	Union miRNAs in the Term	Score
KEGG	AXON_GUIDANCE	131	61	13	2.534
KEGG	MAPK_SIGNALING_PATHWAY	271	95	14	2.088
KEGG	FOCAL_ADHESION	197	69	12	1.781
KEGG	NEUROTROPHIN_SIGNALING_PATHWAY	131	52	12	1.702
BIOCARTA	BIOCARTA_MAPK_PATHWAY	87	43	11	1.615
KEGG	PATHWAYS_IN_CANCER	323	95	13	1.602
KEGG	REGULATION_OF_ACTIN_CYTOSKELETON	215	72	13	1.549
KEGG	PROSTATE_CANCER	89	38	12	1.44
KEGG	ERBB_SIGNALING_PATHWAY	87	34	11	1.343
KEGG	RENAL_CELL_CARCINOMA	71	32	12	1.317
KEGG	INSULIN_SIGNALING_PATHWAY	137	49	12	1.289
KEGG	B_CELL_RECEPTOR_SIGNALING_PATHWAY	76	29	12	1.217
KEGG	MELANOGENESIS	100	35	11	1.198
KEGG	WNT_SIGNALING_PATHWAY	153	43	13	1.196
KEGG	ENDOCYTOSIS	219	63	12	1.174
BIOCARTA	BIOCARTA_AT1R_PATHWAY	34	20	12	1.141
KEGG	LONG-TERM_POTENTIATION	69	30	12	1.14
KEGG	T_CELL_RECEPTOR_SIGNALING_PATHWAY	109	36	11	1.117
KEGG	CHRONIC_MYELOID_LEUKEMIA	73	27	9	1.113
KEGG	GLIOMA	65	27	11	1.086
KEGG	ADHERENS_JUNCTION	74	28	13	1.077
KEGG	COLORECTAL_CANCER	65	26	13	1.055
KEGG	UBIQUITIN_MEDIATED_PROTEOLYSIS	138	42	13	1.039
KEGG	PANCREATIC_CANCER	70	31	11	1.036
BIOCARTA	BIOCARTA_KERATINOCYTE_PATHWAY	46	20	11	0.997
KEGG	HYPERTROPHIC_CARDIOMYOPATHY_(HCM)	87	27	10	0.996
KEGG	DILATED_CARDIOMYOPATHY	89	27	10	0.995
KEGG	ARRHYTHMOGENIC_RIGHT_VENTRICULAR_CARDIOMYOPATHY_(ARVC)	74	26	10	0.993
KEGG	CHEMOKINE_SIGNALING_PATHWAY	187	45	13	0.973
KEGG	MTOR_SIGNALING_PATHWAY	53	21	9	0.966
BIOCARTA	BIOCARTA_GPCR_PATHWAY	35	17	10	0.948
KEGG	TGF-BETA_SIGNALING_PATHWAY	85	28	10	0.947
KEGG	FC_GAMMA_R-MEDIATED_PHAGOCYTOSIS	90	28	12	0.945
KEGG	PROTEIN_PROCESSING_IN_ENDOPLASMIC_RETICULUM	167	48	12	0.94
KEGG	BACTERIAL_INVASION_OF_EPITHELIAL_CELLS	71	24	10	0.934
KEGG	NON-SMALL_CELL_LUNG_CANCER	54	22	10	0.922
KEGG	VEGF_SIGNALING_PATHWAY	76	26	12	0.922
KEGG	PANCREATIC_SECRETION	105	21	13	0.919
BIOCARTA	BIOCARTA_MET_PATHWAY	37	17	9	0.906
BIOCARTA	BIOCARTA_P38MAPK_PATHWAY	40	17	10	0.906
KEGG	MELANOMA	71	26	10	0.893
KEGG	PROGESTERONE-MEDIATED_OOCYTE_MATURATION	87	28	11	0.889
KEGG	CALCIUM_SIGNALING_PATHWAY	178	39	12	0.877
KEGG	OOCYTE_MEIOSIS	112	33	11	0.872
KEGG	CHAGAS_DISEASE	102	30	11	0.868
BIOCARTA	BIOCARTA_CREB_PATHWAY	27	14	9	0.866
KEGG	SMALL_CELL_LUNG_CANCER	85	27	10	0.857
BIOCARTA	BIOCARTA_PYK2_PATHWAY	29	15	12	0.84
KEGG	ACUTE_MYELOID_LEUKEMIA	57	24	11	0.819
BIOCARTA	BIOCARTA_PDGF_PATHWAY	32	16	9	0.799
KEGG	LONG-TERM_DEPRESSION	72	20	12	0.79
KEGG	GNRH_SIGNALING_PATHWAY	99	30	12	0.784
KEGG	TIGHT_JUNCTION	135	33	12	0.765
KEGG	CELL_CYCLE	125	30	12	0.761
BIOCARTA	BIOCARTA_EGF_PATHWAY	31	15	9	0.751
KEGG	ENDOMETRIAL_CANCER	52	20	11	0.735
KEGG	LYSINE_DEGRADATION	43	14	12	0.722
BIOCARTA	BIOCARTA_NFAT_PATHWAY	54	22	10	0.713
KEGG	GAP_JUNCTION	88	22	11	0.713
KEGG	PHOSPHATIDYLINOSITOL_SIGNALING_SYSTEM	78	24	10	0.712
KEGG	AMOEBIASIS	115	24	11	0.711
KEGG	GASTRIC_ACID_SECRETION	73	18	10	0.707
KEGG	HUNTINGTON'S_DISEASE	189	27	10	0.701
BIOCARTA	BIOCARTA_FCER1_PATHWAY	39	17	8	0.69
KEGG	ECM-RECEPTOR_INTERACTION	83	22	9	0.684
KEGG	ALDOSTERONE-REGULATED_SODIUM_REABSORPTION	44	15	12	0.68
BIOCARTA	BIOCARTA_AGR_PATHWAY	36	13	10	0.668
KEGG	NATURAL_KILLER_CELL_MEDIATED_CYTOTOXICITY	150	27	12	0.664
BIOCARTA	BIOCARTA_BAD_PATHWAY	26	11	8	0.663
BIOCARTA	BIOCARTA_TCR_PATHWAY	47	17	9	0.663
BIOCARTA	BIOCARTA_ERK_PATHWAY	28	15	7	0.658
KEGG	SALIVARY_SECRETION	77	17	11	0.656
KEGG	AMYOTROPHIC_LATERAL_SCLEROSIS_(ALS)	56	18	11	0.654
KEGG	TOLL-LIKE_RECEPTOR_SIGNALING_PATHWAY	101	24	11	0.654
KEGG	BLADDER_CANCER	42	16	8	0.64
BIOCARTA	BIOCARTA_BCR_PATHWAY	35	15	8	0.635
KEGG	JAK-STAT_SIGNALING_PATHWAY	153	34	11	0.635
KEGG	ALZHEIMER'S_DISEASE	179	28	12	0.633
KEGG	LEUKOCYTE_TRANSENDOTHELIAL_MIGRATION	120	22	12	0.633
BIOCARTA	BIOCARTA_PPARA_PATHWAY	58	19	11	0.63
KEGG	APOPTOSIS	86	23	10	0.63
BIOCARTA	BIOCARTA_MYOSIN_PATHWAY	31	10	10	0.62
BIOCARTA	BIOCARTA_HDAC_PATHWAY	30	12	7	0.618
KEGG	FC_EPSILON_RI_SIGNALING_PATHWAY	80	22	12	0.618
BIOCARTA	BIOCARTA_PAR1_PATHWAY	37	11	10	0.614
BIOCARTA	BIOCARTA_GH_PATHWAY	28	13	7	0.613
KEGG	HEPATITIS_C	137	31	11	0.613
KEGG	VASOPRESSIN-REGULATED_WATER_REABSORPTION	43	14	10	0.608
BIOCARTA	BIOCARTA_VIP_PATHWAY	27	11	8	0.606
BIOCARTA	BIOCARTA_IL2RB_PATHWAY	38	12	6	0.599
BIOCARTA	BIOCARTA_EDG1_PATHWAY	27	11	8	0.59
KEGG	NEUROACTIVE_LIGAND-RECEPTOR_INTERACTION	320	34	11	0.577
KEGG	CYTOKINE-CYTOKINE_RECEPTOR_INTERACTION	262	37	10	0.572
BIOCARTA	BIOCARTA_ALK_PATHWAY	37	13	7	0.558
KEGG	LYSOSOME	121	25	10	0.55
KEGG	VASCULAR_SMOOTH_MUSCLE_CONTRACTION	133	27	10	0.55
BIOCARTA	BIOCARTA_FMLP_PATHWAY	37	15	8	0.548
KEGG	CARDIAC_MUSCLE_CONTRACTION	79	11	8	0.532
KEGG	HEDGEHOG_SIGNALING_PATHWAY	54	16	9	0.522
KEGG	PROTEIN_DIGESTION_AND_ABSORPTION	75	15	8	0.522

## Sheet: IGF functional annotation
Additional material 4 B
Murine skeletal muscle cell differentiation pathway with IGF-1 treatment functional annotation
Term	Total genes of the term	Targets in the term	Targets in total genes of the term (%)	Targets in total targets of submitted miRNA(s) (%)	Union miRNAs in the term	Raw p-value	Emp
ALZHEIMER'S_DISEASE	179	3	1.676	16.667	4	0.000383616	0.00372208
OXIDATIVE_PHOSPHORYLATION	140	3	2.143	16.667	4	0.000187635	0.00417827
PARKINSON'S_DISEASE	141	3	2.128	16.667	4	0.000191582	0.0122222
HUNTINGTON'S_DISEASE	189	3	1.587	16.667	4	0.000448873	0.0174897
GLUTATHIONE_METABOLISM	54	1	1.852	5.556	1	0.0424288	0.241667
ARACHIDONIC_ACID_METABOLISM	86	1	1.163	5.556	1	0.065915	0.258929
AXON_GUIDANCE	131	1	0.763	5.556	1	0.0969547	0.369403
RNA_DEGRADATION	58	1	1.724	5.556	1	0.0454306	0.400685
BIOCARTA_NFAT_PATHWAY	54	1	1.852	5.556	1	0.0424288	0.412736
CARDIAC_MUSCLE_CONTRACTION	79	1	1.266	5.556	1	0.0608797	0.473214
BIOCARTA_FMLP_PATHWAY	37	1	2.703	5.556	1	0.0294571	0.476027
BIOCARTA_HDAC_PATHWAY	30	1	3.333	5.556	1	0.024014	0.480392
SPLICEOSOME	126	1	0.794	5.556	1	0.0936176	6.023
